# Supplementary material for: Severe Sporotrichosis Caused by Sporothrix brasiliensis: Antifungal Susceptibility and Clinical Outcomes
Source: J Fungi (Basel). 2022 Dec 28;9(1):49. doi: 10.3390/jof9010049 (PMC9864959; doi:10.3390/jof9010049)
Supplement: Supplementary file 1 [file jof-09-00049-s001.zip]

Archive with 1 entries (1 files):
- jof-1992068-Table S1.pdf
